# Supplementary material for: Prevalence of Human Papillomavirus in Different Mucous Membranes in HIV Concordant Couples in Rwanda
Source: Viruses. 2023 Apr 19;15(4):1005. doi: 10.3390/v15041005 (PMC10145982; doi:10.3390/v15041005)
Supplement: Supplementary file 1 [file viruses-15-01005-s001.zip]

Archive with 1 entries (1 files):
- viruses-2340343-supplementary.pdf
